# Supplementary material for: Syringeable immunotherapeutic nanogel reshapes tumor microenvironment and prevents tumor metastasis and recurrence
Source: Nat Commun. 2019 Aug 20;10:3745. doi: 10.1038/s41467-019-11730-8 (PMC6702226; doi:10.1038/s41467-019-11730-8)
Supplement: Supplementary file 3 — Source data [file 41467_2019_11730_MOESM3_ESM.xlsx]

## Sheet: Fig1c
	Delivery carrier	Loaded drugs	Encapsulation efficiency (%)
			Sample1	Sample2	Sample3	AVE	SD
	Liposome	Gemcitabine	2.70979	2.81469	2.93706	2.82051	0.113748
		R837	8.88947	9.93222	8.0292	8.9503	0.952969
	MNDV	Gemcitabine	47.5524	41.4336	46.8531	45.2797	3.34917
		R837	91.7623	96.194	101.147	96.3677	4.6948
	Encapsulation efficiency (%) = (Drug loaded in particle (mg)/ Initial drug loading (mg)) x 100

## Sheet: Fig1d
	MNDV(GEM)							MNDV(R837)
	time (days)	Cumulative release (%)						time (days)	Cumulative release (%)
		Sample 1	Sample 2	Sample 3	AVE	SD			Sample 1	Sample 2	Sample 3	AVE	SD
	0	0	0	0	0	0		0	0	0	0	0	0
	0.5	48.6366	54.5457	52.0457	51.7427	2.96618		0.5	21.2413	18.2744	13.7459	17.7539	3.77467
	1	54.5457	59.773	57.5002	57.273	2.62104		1	36.2357	30.6142	25.6174	30.8224	5.31224
	2	60.2275	64.773	66.5911	63.8639	3.27777		2	57.7886	50.9179	42.1733	50.2933	7.82634
	3	64.773	70.682	71.3639	68.9396	3.62451		3	69.9731	64.5077	53.2648	62.5818	8.51902
	4	72.5002	79.773	78.4093	76.8942	3.86586		4	78.096	71.8499	64.8231	71.5897	6.6403
	5	79.0911	87.9548	84.0911	83.7123	4.44394		5	94.9612	85.9044	79.5021	86.7893	7.76744
	6	82.5002	91.5911	87.7275	87.273	4.56247		6	108.71	92.1574	95.5927	98.8199	8.73523
	7	85.4548	94.3184	90.0002	89.9245	4.4323		7	113.393	95.5919	101.213	103.4	9.09981
	8	86.8184	95.2275	93.8639	91.9699	4.51314		8	117.922	96.685	103.4	106.002	10.8549
	9	88.182	96.8184	95.0002	93.3336	4.55302		9	119.329	97.6242	104.026	106.993	11.1526
	Conventional liposome(GEM)							Conventional liposome(R837)
	time (days)	Cumulative release (%)						time (days)	Cumulative release (%)
		Sample 1	Sample 2	Sample 3	AVE	SD			Sample 1	Sample 2	Sample 3	AVE	SD
	0	0	0	0	0	0		0	0	0	0	0	0
	0.5	68.7831	74.0741	63.4921	68.7831	5.29101		0.5	52.1999	58.8284	62.1427	57.7236	5.06264
	1	95.2381	97.8836	92.5926	95.2381	2.6455		1	72.9141	82.8569	82.8569	79.5426	5.74049
	2	105.82	100.529	105.82	104.056	3.05476		2	85.3426	99.4283	96.114	93.6283	7.36448
	3	105.82	100.529	105.82	104.056	3.05476		3	98.5997	106.057	99.4283	101.362	4.08723
	4	105.82	100.529	105.82	104.056	3.05476		4	98.5997	106.057	99.4283	101.362	4.08723
	5	105.82	100.529	105.82	104.056	3.05476		5	98.5997	106.057	99.4283	101.362	4.08723
	6	105.82	100.529	105.82	104.056	3.05476		6	98.5997	106.057	99.4283	101.362	4.08723
	7	105.82	100.529	105.82	104.056	3.05476		7	98.5997	106.057	99.4283	101.362	4.08723
	8	105.82	100.529	105.82	104.056	3.05476		8	98.5997	106.057	99.4283	101.362	4.08723
	9	105.82	100.529	105.82	104.056	3.05476		9	98.5997	106.057	99.4283	101.362	4.08723

## Sheet: Fig1e
	Viscosity behavior as a function of shear rate (Fig. 1e upper)											Step-strain oscillation plots (Fig. 1e below)
	Instrument name		AresG2									Instrument name		AresG2
	Geometry name		25mm parallel plate, Stainless steel									Geometry name		25mm parallel plate, Stainless steel
	Procedure name		Transducer Test									Procedure name		Transducer Test
			Flow Sweep Test											Flow Sweep Test
			Standard Oscillatory Time Sweep											Standard Oscillatory Time Sweep
	MNDV					iGel						Angular frequency (rad/s)	Step time (s)	Oscillation strain (%)	Oscillation stress (Pa)	Tan(delta)	Storage modulus (Pa)	Loss modulus (Pa)	Complex viscosity (Pa.s)
	Step time (s)	Stress (Pa)	Shear rate (1/s)	Viscosity (Pa.s)		Step time (s)	Stress (Pa)	Shear rate (1/s)	Viscosity (Pa.s)		Cycle I	6.28319	8.37633	0.199207	2.58297	0.0953803	1290.77	123.114	206.364
	161.258	0.0366081	0.125894	0.290785		85.069	3.10972	0.125896	24.7007			6.28319	17.0412	0.199793	2.62004	0.07929	1307.28	103.654	208.712
	206.327	0.0679105	0.158491	0.428482		130.138	3.12527	0.158493	19.7186			6.28319	26.0412	0.199789	2.60438	0.083573	1299.04	108.565	207.469
	251.395	0.115851	0.199528	0.580625		175.206	2.9453	0.199533	14.761			6.28319	35.0412	0.19979	2.59799	0.0790127	1296.32	102.425	206.958
	296.464	0.160559	0.25119	0.639192		220.275	2.77204	0.251196	11.0354			6.28319	44.0412	0.199787	2.62038	0.0730548	1308.1	95.5631	208.746
	341.533	0.206749	0.316233	0.653787		265.343	2.82715	0.316239	8.93993			6.28319	53.0412	0.199792	2.62189	0.0718711	1308.94	94.0746	208.861
	386.601	0.252403	0.398116	0.633994		310.412	2.87656	0.398119	7.22539			6.28319	62.0412	0.199791	2.61298	0.0725552	1304.43	94.6432	208.152
	431.67	0.33005	0.501191	0.658531		355.481	2.82464	0.501202	5.63574			6.28319	71.0412	0.199786	2.60764	0.071942	1301.85	93.6578	207.732
	476.739	0.389812	0.630976	0.617792		400.549	3.06649	0.630966	4.85999			6.28319	80.0412	0.199791	2.61548	0.0711466	1305.81	92.9037	208.351
	521.807	0.42664	0.79434	0.5371		445.618	3.31295	0.794352	4.17063			6.28319	89.0412	0.199789	2.61855	0.0709445	1307.37	92.7507	208.597
	566.876	0.510156	1.00001	0.51015		490.687	3.00619	1.00003	3.00611			6.28319	98.0412	0.199787	2.61872	0.0695069	1307.6	90.8873	208.613
	611.947	0.58197	1.25894	0.462269		535.757	3.01087	1.25897	2.39154			6.28319	107.041	0.199791	2.61901	0.0684505	1307.81	89.5204	208.632
	657.013	0.674165	1.58493	0.425359		580.824	2.97295	1.58495	1.87574			6.28319	116.041	0.199789	2.59705	0.0713699	1296.6	92.538	206.885
	702.08	0.790595	1.99529	0.396232		625.891	3.18847	1.9953	1.59799			6.28319	125.041	0.199791	2.61314	0.0681315	1304.91	88.9057	208.165
	747.147	0.920521	2.51194	0.366459		670.957	3.3112	2.51193	1.31819			6.28319	134.041	0.199786	2.60101	0.0679956	1298.9	88.3192	207.203
	792.213	1.07264	3.16236	0.339191		716.024	3.65947	3.16234	1.1572			6.28319	143.041	0.199787	2.59592	0.068309	1296.32	88.5504	206.797
	837.28	1.24106	3.98117	0.311733		761.09	4.11208	3.98116	1.03289			6.28319	152.041	0.199788	2.59505	0.0673342	1295.96	87.2628	206.726
	882.347	1.44252	5.01198	0.287814		806.157	4.68579	5.01204	0.934905			6.28319	161.041	0.199791	2.58577	0.066338	1291.4	85.6689	205.984
	927.413	1.66869	6.30963	0.264467		851.224	5.42092	6.30969	0.859142			6.28319	170.041	0.199789	2.58491	0.0672547	1290.91	86.8196	205.918
	972.48	1.92216	7.94349	0.241979		896.29	6.22851	7.94354	0.784097			6.28319	179.041	0.199787	2.57855	0.0658929	1287.86	84.8609	205.414
	1017.55	2.22734	10.0002	0.22273		941.357	7.07226	10.0002	0.70721			6.28319	188.041	0.19979	2.58354	0.0662531	1290.3	85.4864	205.808
	1062.61	2.57547	12.5896	0.204572		986.423	7.904	12.5895	0.627823		Cycle II	6.28319	196.189	498.08	44.7286	18.0059	0.49797	8.96638	1.42924
	1107.68	2.97719	15.8491	0.187847		1031.49	8.70499	15.8493	0.549236			6.28319	204.582	499.484	38.5694	18.1355	0.425141	7.71014	1.22897
	1152.75	3.44963	19.9529	0.172889		1076.56	9.69872	19.9533	0.486072			6.28319	213.582	499.479	36.1328	18.2113	0.396634	7.22321	1.15134
	1197.81	4.02373	25.1192	0.160186		1121.62	10.8197	25.1195	0.430727			6.28319	222.582	499.49	34.7124	18.1578	0.382152	6.93905	1.10606
	1242.88	4.69332	31.6236	0.148412		1166.69	11.978	31.6235	0.378769			6.28319	231.582	499.475	33.6496	18.0717	0.372223	6.72671	1.07223
	1287.95	5.51021	39.8116	0.138407		1211.76	13.2385	39.8117	0.332529			6.28319	240.582	499.487	32.821	18.0685	0.363114	6.56091	1.0458
	1333.01	6.49658	50.1198	0.129621		1256.82	14.6699	50.12	0.292695			6.28319	249.582	499.477	32.1745	17.9902	0.357513	6.43172	1.02522
	1378.08	7.68012	63.097	0.121719		1301.89	16.3391	63.0968	0.258953		Cycle III	6.28319	257.623	0.199204	1.18251	0.237623	577.536	137.236	94.4771
	1423.15	9.11261	79.4336	0.11472		1346.96	18.2311	79.4346	0.229511			6.28319	266.623	0.199793	1.27058	0.151586	628.767	95.3123	101.215
	1468.21	10.8076	100.002	0.108073		1392.02	20.5051	100.002	0.205046			6.28319	275.623	0.199795	1.27469	0.139526	631.88	88.1634	101.541
												6.28319	284.623	0.199794	1.27766	0.129151	634.224	81.9108	101.778
												6.28319	293.623	0.199791	1.28894	0.123523	640.276	79.0891	102.678
												6.28319	302.623	0.199793	1.30981	0.116875	651.154	76.1036	104.34
												6.28319	311.623	0.19979	1.29679	0.115377	644.801	74.3953	103.304
												6.28319	320.623	0.199792	1.31692	0.108572	655.295	71.1467	104.906
												6.28319	329.623	0.199791	1.31297	0.11002	653.228	71.8685	104.592
												6.28319	338.623	0.199792	1.31591	0.110474	654.659	72.3229	104.826
												6.28319	347.623	0.199794	1.31171	0.109322	652.639	71.3479	104.49
												6.28319	356.623	0.199787	1.29008	0.114251	641.556	73.2982	102.771
												6.28319	365.623	0.199794	1.29447	0.117307	643.488	75.4854	103.117
												6.28319	374.623	0.199795	1.30857	0.108049	651.168	70.3582	104.24

## Sheet: Fig2b
	IL-6 concentration in serum (pg/mL)
	Time after treatment (days)	PBS				Free drug				Blank MNDV/CNL				MNDV(GEM/R837)/clodronate-CNL				MNDV(GEM/R837)/clodronate-ANL
	0	0	0	0	0	0	0	0	0	0	0	0	0	0	0	0	0	0	0	0	0
	0.125	35.8462	76.4615	41.6154	47.9231	436.846	407.462	464.846	417	56.5385	53.2308	53.6923	51.9231	227.923	87.3077	285.308	44.9231	109.769	133	108.692	130.769
	0.25	2.76923	51.7692	16.9231	53.2308	255.077	342.615	258.231	344.308	79	60.6923	78.4615	53.6154	25.6923	40.6154	25.7692	0	145.538	86.9231	144.385	87.3846
	0.5	0	7.46154	0	9	283.846	177	309.692	180.692	0	0	0	0	1.69231	0.923077	0	0	28.8462	79.1539	28.8462	79.4615
	1	0	0	0	0	71.8461	109.231	0	0	0	0	0	0	0	0	0	0	84.5385	91.9231	84.2308	92
	2	0	0	0	0	0	0	0	0	0	0	0	0	0	2.61538	0	0	81.1539	117.769	80.4615	116.231
	3	0	0	0	0	0	0	0	0	0	0	0	0	0	0	0	0	61.6923	50.5385	62.0769	52.3077
	5	0	0	0	0	0	0	0	0	0	0	0	0	0	0	0	0	48.5385	36.7692	48.8462	36.8462
	7	0	0	0	0	0	0	0	0	0	0	0	0	0	0	0	0	0	0	0	0
	10	0	0	0	0	0	0	0	0	0	0	0	0	0	0	0	0	0	0	0	0
	14	0	0	0	0	0	0	0	0	0	0	0	0	0	0	0	0	0	0	0	0

## Sheet: Fig2c
	Body weight (%)
	Time after treatment (days)	PBS				Free drug				Blank MNDV/CNL				MNDV(GEM/R837)/clodronate-CNL				MNDV(GEM/R837)/clodronate-ANL
	0	100	100	100	100	100	100	100	100	100	100	100	100	100	100	100	100	100	100	100	100
	0.5	97.3543	98.1196	97.7206	97.7151	93.8916	89.5836	93.0606	93.7823	97.6217	101.628	98.5241	99.9755	98.0459	99.0836	97.5926	98.5538	96.0042	95.0852	97.9251	96.7903
	1	98.4749	97.0373	99.683	98.4749	84.6413	86.0573	88.7744	89.3649	104.558	96.8063	101.025	99.1601	99.0999	98.0076	100.842	97.9912	98.8109	95.1295	93.441	96.6242
	2	102.64	99.3331	98.3656	99.191	89.0205	85.1498	88.5394	87.1671	106.254	99.1221	97.5347	99.5135	99.3129	98.2643	98.8869	97.6799	93.9005	93.4244	97.1446	96.3917
	3	98.9669	102.722	103.542	99.836	89.7421	88.1457	92.3773	94.329	100.313	106.934	99.3232	97.6761	97.6799	98.7012	99.4713	97.0464	95.4727	93.8562	94.0444	99.0102
	5	102.668	99.0817	99.0707	98.6936	91.9235	98.1505	92.8474	95.5044	98.6328	107.102	101.661	101.438	104.66	98.3899	103.737	101.345	100.516	99.6136	100.156	96.6463
	7	101.093	104.275	103.307	100	96.5268	93.6237	98.8175	100.736	103.02	102.166	102.449	101.063	101.066	106.992	99.8591	104.234	99.0157	99.7298	98.0026	98.0358
	10	105.193	107.806	107.216	104.362	98.3965	106.001	100.244	98.6699	103.895	100.372	109.114	103.645	104.01	106.309	104.196	105.097	100.998	103.616	98.5119	102.747
	14	104.444	108.341	106.144	103.783	96.9915	96.7455	111.496	98.8393	107.662	102.215	106.151	105.879	102.847	107.238	103.917	105.506	98.0912	101.119	101.573	101.59
	Body weight (%) = (Body weight of mice at specific time after treatment (g)/Body weight of mice at before treatment (g)) x 100

## Sheet: Fig3a
4T1 cells
PBS											Concentration (ug/mL)	MNDV(blank)											MNDV(GEM)											GEM
1st experiment			2nd experiment			3rd experiment			AVE	SD		1st experiment			2nd experiment			3rd experiment			AVE	SD	1st experiment			2nd experiment			3rd experiment			AVE	SD	1st experiment			2nd experiment			3rd experiment			AVE	SD
Sample1	Sample2	Sample3	Sample1	Sample2	Sample3	Sample1	Sample2	Sample3				Sample1	Sample2	Sample3	Sample1	Sample2	Sample3	Sample1	Sample2	Sample3			Sample1	Sample2	Sample3	Sample1	Sample2	Sample3	Sample1	Sample2	Sample3			Sample1	Sample2	Sample3	Sample1	Sample2	Sample3	Sample1	Sample2	Sample3
13.25	15.48	11.44	11.75	12.55	12.5	9.6	9.7	10.9	11.9078	1.82979	1	14.04	12.54	13.67	12.4	12.1	12.9	11.7	9.9	8.1	11.9278	1.86699	43.65	40.14	39.24	51.5	50.4	52.3	41.1	41.5	43.5	44.8144	5.15655	39.56	44.68	41.23	55.3	54.5	53	47.5	48.6	49.1	48.1633	5.5925
											5	13.51	14.28	12.51	13.45	13.55	13.65	13.5	12.4	10.4	13.0278	1.14177	46.88	49.51	47.53	55.1	54.4	54.8	51	51.9	49.6	51.1911	3.09206	49.54	50.12	46.27	57.9	57.3	58.5	54.1	53.9	53.8	53.4922	4.16516
											10	15.14	12.36	11.65	14.95	12.55	12.8	16	15.8	10.8	13.5611	1.92689	55.66	58.14	60.2	56.9	57.7	57.3	55	55.1	56.8	56.9778	1.64205	64.18	56.55	60.14	61.1	60.5	60.9	58.2	58.4	59	59.8856	2.18937
MDSCs
PBS											Concentration (ug/mL)	MNDV(blank)											MNDV(GEM)											GEM
1st experiment			2nd experiment			3rd experiment			AVE	SD		1st experiment			2nd experiment			3rd experiment			AVE	SD	1st experiment			2nd experiment			3rd experiment			AVE	SD	1st experiment			2nd experiment			3rd experiment			AVE	SD
Sample1	Sample2	Sample3	Sample1	Sample2	Sample3	Sample1	Sample2	Sample3				Sample1	Sample2	Sample3	Sample1	Sample2	Sample3	Sample1	Sample2	Sample3			Sample1	Sample2	Sample3	Sample1	Sample2	Sample3	Sample1	Sample2	Sample3			Sample1	Sample2	Sample3	Sample1	Sample2	Sample3	Sample1	Sample2	Sample3
18.25	17.98	20.23	19.3	23.4	18	22.8	22.9	23	20.6511	2.36327	1	20.23	19.54	19.54	21.5	19.4	21.4	23.3	23.8	23	21.3011	1.7371	29.27	30.65	32.54	27.3	27.6	27.2	29.5	28.6	29.3	29.1067	1.72535	30.15	29.78	28.17	28.5	28.6	28.8	29	31.3	30.7	29.4444	1.08812
											5	17.64	23.45	21.81	23.6	22.8	22.9	20.9	22.9	21.7	21.9667	1.84588	32.5	32.87	31.66	28.9	29	29.9	29.5	30.6	30.4	30.5922	1.46099	30.77	30.87	32.44	29.7	29.2	30.6	32.1	30.8	31.4	30.8756	1.03102
											10	23.88	22.61	18.65	23.8	21.5	24.5	22.4	23	22.2	22.5044	1.72405	36.67	35.18	36.58	30.8	30	30.3	32	31.2	31	32.6367	2.72074	36.74	38.4	36.91	35.4	35.3	33.3	32	33.8	32.5	34.9278	2.17999

## Sheet: Fig3b
CALR+ 4T1 cells (%)
PBS											Concentration (ug/mL)	MNDV(blank)											MNDV(GEM)											GEM
1st experiment			2nd experiment			3rd experiment			AVE	SD		1st experiment			2nd experiment			3rd experiment			AVE	SD	1st experiment			2nd experiment			3rd experiment			AVE	SD	1st experiment			2nd experiment			3rd experiment			AVE	SD
Sample1	Sample2	Sample3	Sample1	Sample2	Sample3	Sample1	Sample2	Sample3				Sample1	Sample2	Sample3	Sample1	Sample2	Sample3	Sample1	Sample2	Sample3			Sample1	Sample2	Sample3	Sample1	Sample2	Sample3	Sample1	Sample2	Sample3			Sample1	Sample2	Sample3	Sample1	Sample2	Sample3	Sample1	Sample2	Sample3
2.8	3.5	3.1	3.2	3.5	3.2	2.9	2.8	4	3.22222	0.392994	1	2.9	3.5	4	3.6	3.8	2.4	4	4.2	2.7	3.45556	0.640529	11.5	6.4	7.2	10.5	8.7	11.5	12.6	13.8	6.7	9.87778	2.72019	11.4	13.8	12	12.5	15.7	14.2	16.1	14.5	15.2	13.9333	1.65982
											5	4.2	3.7	3.1	2.7	3.7	3.2	3.9	1	4.7	3.35556	1.06784	13.4	15.6	13	17.7	18.1	14.6	15.4	16	14.7	15.3889	1.72731	15.4	16.5	17	17	16.3	18	18.8	18.1	18.4	17.2778	1.1189
											10	4	3.8	2.9	4.5	3.6	2.8	2.1	4.2	4.4	3.58889	0.820738	16.8	15.7	17	20.2	19.7	18	18.4	18.2	17.5	17.9444	1.409	17.7	19.1	18.4	19.5	21	20.4	23.1	20.7	19.1	19.8889	1.61512
HMGB1 (ng/mL)
PBS											Concentration (ug/mL)	MNDV(blank)											MNDV(GEM)											GEM
1st experiment			2nd experiment			3rd experiment			AVE	SD		1st experiment			2nd experiment			3rd experiment			AVE	SD	1st experiment			2nd experiment			3rd experiment			AVE	SD	1st experiment			2nd experiment			3rd experiment			AVE	SD
Sample1	Sample2	Sample3	Sample1	Sample2	Sample3	Sample1	Sample2	Sample3				Sample1	Sample2	Sample3	Sample1	Sample2	Sample3	Sample1	Sample2	Sample3			Sample1	Sample2	Sample3	Sample1	Sample2	Sample3	Sample1	Sample2	Sample3			Sample1	Sample2	Sample3	Sample1	Sample2	Sample3	Sample1	Sample2	Sample3
0	0	0	0	0.0188034	0	0	0	0.0717949	0.0100665	0.0239689	1	0.0136752	0.0888889	0	0	0	0	0	0.0888889	0	0.0212726	0.0385953	1.31966	1.26325	1.30085	1.06325	0.835897	1.1641	1.23419	1.17778	1.33504	1.18822	0.157996	1.06325	0.888889	1.2188	1.21709	1.05983	1.2359	1.31966	1.23077	1.35556	1.17664	0.146468
											5	0	0.0683761	0.11453	0.135043	0	0	0	0	0.0974359	0.0461538	0.0573924	1.77265	1.66496	1.62906	1.77265	1.8359	1.68034	1.58462	1.68205	1.61197	1.69269	0.0840948	1.83932	1.96581	1.5453	1.61709	1.88718	1.66496	1.66838	1.66496	1.61538	1.71871	0.142904
											10	0.121368	0.0786325	0.0290598	0	0.0957265	0.0119658	0	0.0273504	0.0803419	0.0493827	0.0451655	3.74188	3.17265	3.55214	3.45128	3.05299	3.34701	3.1094	3.27521	2.49231	3.24387	0.357442	3.05812	3.3094	3.79145	3.45128	3.90769	3.62051	2.87009	3.56581	2.59487	3.35214	0.436356

## Sheet: Fig3c
	CD40-FITC gate on CD11C-APC (MFI)									CD80-FITC gate on CD11C-APC (MFI)
	1st experiment			2nd experiment			3rd experiment			1st experiment			2nd experiment			3rd experiment
	Sample1	Sample2	Sample3	Sample1	Sample2	Sample3	Sample1	Sample2	Sample3	Sample1	Sample2	Sample3	Sample1	Sample2	Sample3	Sample1	Sample2	Sample3
PBS	305	314	326	290	312	319	464	487	434	302	228	267	331	341	335	524	538	556
MNDV(blank)	327	312	308	321	284	341	468	485	440	314	356	370	312	325	309	598	542	579
MNDV(R837)	546	575	592	669	595	708	843	818	725	465	489	474	483	474	492	847	702	764
MNDV(GEM)	488	505	521	519	522	525	792	546	530	434	466	472	422	431	443	633	677	646
Combo	742	765	788	858	791	830	1195	1107	1143	590	610	608	648	658	661	942	975	965

## Sheet: Fig3d
	TNF-α (pg/mL)
	1st experiment			2nd experiment			3rd experiment			AVE	SD
	Sample1	Sample2	Sample3	Sample1	Sample2	Sample3	Sample1	Sample2	Sample3
PBS	0	0	6.9	0	0	1.45455	0	5.57143	0.857143	1.64257	2.67439
MNDV(blank)	0	0.6	0	12.8182	0	4.90909	0	16.1429	6.28571	4.52843	6.16753
MNDV(R837)	393.3	172.6	302.9	291.818	287.545	327.818	461.429	479	498	357.157	108.306
MNDV(GEM)	169.1	183.3	243.1	196.182	164.545	234.364	306.857	257.143	366.857	235.716	67.6275
Combo	706.6	672.6	550.9	664.364	563.909	546.545	685.429	787.714	760.286	659.816	89.0028
	IL-6 (pg/mL)
	1st experiment			2nd experiment			3rd experiment			AVE	SD
	Sample1	Sample2	Sample3	Sample1	Sample2	Sample3	Sample1	Sample2	Sample3
PBS	6.25	2.75	0	0	14.1176	8.94118	0	25.6667	18.3333	8.45098	9.20594
MNDV(blank)	9.25	15.75	0	0	2.82353	0	0	76.3333	17.3333	13.4989	24.5684
MNDV(R837)	1922.25	1471.75	1568	1888.94	1679.06	1887.29	1918.33	2184.33	2146	1851.77	240.827
MNDV(GEM)	1134	990.25	1013	1149.41	1197.65	941.412	1300.67	1321.67	1139.33	1131.93	132.132
Combo	2479.75	2832	2939.75	2792.47	2418.12	2754.82	2761.67	3231.33	3041.67	2805.73	254.134

## Sheet: Fig3e
BMDM viability (%)
Clodronate concentration (ug/mL)	Clodronate-cationic liposome									Cationic liposome									Clodronate
	1st experiment			2nd experiment			3rd experiment			1st experiment			2nd experiment			3rd experiment			1st experiment			2nd experiment			3rd experiment
	Sample1	Sample2	Sample3	Sample1	Sample2	Sample3	Sample1	Sample2	Sample3	Sample1	Sample2	Sample3	Sample1	Sample2	Sample3	Sample1	Sample2	Sample3	Sample1	Sample2	Sample3	Sample1	Sample2	Sample3	Sample1	Sample2	Sample3
200	0	0	2.7402	2.93769	0	6.14693	3.28824	0	3.14012	75.7579	90.2102	74.6124	85.6325	87.9826	72.6375	85.6325	85.0202	73.7237	65.7747	51.0319	66.8609	63.7997	50.0444	68.8358	64.7872	56.3642	61.9236
100	0	0	0.320924	0.764787	0	1.21902	1.01215	0	0	73.7435	82.3837	85.2276	74.7309	89.2605	86.2151	83.618	79.4214	83.2527	79.4905	77.9007	78.7104	80.2311	75.6285	77.6242	79.4905	81.8505	76.8342
75	5.38165	0	2.9525	5.03111	4.08314	1.24914	7.01096	0	3.59435	83.1934	90.4908	88.4763	81.2185	89.2663	83.2033	93.068	89.5033	89.4638	80.6458	83.2724	79.372	79.6583	84.6549	82.0381	85.451	81.9887	81.2481
50	6.90728	2.54271	5.50509	2.21685	9.3068	6.73941	9.37593	3.53017	3.53017	95.6947	103.081	97.5807	105.569	93.2063	107.455	97.7683	110.819	96.5933	84.6845	88.1209	83.2033	85.9682	86.1459	85.1782	86.1657	87.3309	83.9933
25	4.72499	7.15414	5.50509	7.22326	8.63533	7.08502	5.95932	4.43863	5.75195	96.929	107.554	93.8481	96.929	96.9685	93.7494	91.0042	117.429	94.8356	82.3245	91.498	93.913	85.9781	89.6218	85.4745	89.2367	89.5231	83.5983
10	23.3682	33.1934	34.2796	39.0461	33.5292	35.0202	33.2428	28.6413	34.2796	85.7262	108.907	91.1326	89.2762	110.882	93.7988	95.201	99.0323	93.1075	88.2591	96.0008	92.2484	89.2466	93.8284	93.0384	84.3093	96.9882	91.261
5	58.7439	43.9518	49.0767	54.9521	49.0471	40.5451	57.9145	46.0847	52.1971	100.434	98.1238	96.8006	100.434	107.998	106.675	110.309	97.9263	95.8132	104.188	98.4299	95.3257	95.8033	105.461	87.6074	94.8158	97.4425	85.6325
1	86.6841	97.7437	83.2083	76.9576	97.1018	86.5162	82.7836	92.362	71.9018	94.5591	87.5383	101.629	90.5904	97.4129	88.6936	93.5716	97.4129	111.504	97.6202	103.15	92.2583	96.6328	109.075	93.542	107.221	103.15	102.133
0.5	87.4741	96.8944	98.1505	94.9294	95.4626	100.686	96.8549	102.326	95.3046	100.099	104.927	91.8041	99.9013	95.0528	106.431	108.986	95.0528	96.7414	87.1729	104.256	82.0525	81.9394	114.13	100.425	91.419	109.193	92.0016
0.1	89.1923	100.015	101.239	81.8357	97.398	90.9203	82.28	99.0273	95.3145	101.205	104.108	94.7566	113.054	99.1705	97.8177	101.205	99.1705	109.569	93.5914	89.4737	100.691	89.6415	94.411	90.8166	89.6415	91.4486	100.691
0.05	93.5321	97.3832	94.5492	92.4509	83.3662	106.206	91.2807	85.3856	92.4262	108.522	98.9237	90.5683	108.522	90.0365	97.6202	108.522	89.0491	94.6578	94.1937	87.874	97.403	97.1561	97.7486	95.5268	84.9637	79.6781	96.4155
0.01	102.088	96.4698	97.9017	97.0524	102.296	87.9283	104.557	96.9636	88.5208	93.7889	90.2735	113.538	98.7829	91.261	119.463	93.7889	94.2234	103.663	101.392	107.218	94.1246	91.5177	102.824	113.874	105.593	109.193	96.1983

[truncated: 29 more sheets: Fig3f, Fig3g, Fig4b, Fig4c, Fig4d, Fig5b, Fig5c, Fig5d, Fig6b-c, Fig6e, Fig6g, Fig7a, Fig7d, Fig7e, Fig7f-g, Fig8b and g, Fig8e and j, Fig8f and k, FigS1a, FigS4b …]
